# Supplementary material for: Pendular mechanism determinants and elastic energy usage during walking of obese and non‐obese children
Source: Exp Physiol. 2023 Sep 18;108(11):1400–8. doi: 10.1113/EP091408 (PMC10988495; doi:10.1113/EP091408)
Supplement: Supplementary file 1 — Supplementary Material 1 [file EPH-108-1400-s002.csv]

Subject	Group	Speed	Recovery (%)	Alfa (°)	Beta (°)	W Total (J/kg/m)	W Ext (J/kg/m)	W AP (J/kg/m)	W V (J/kg/m)	Ratio_Wf_Wv	MPEE Stored (J/kg/m)	MPEE Released (J/kg/m)	MPEE Usaged (J/kg/m)	Phi (°)	Accuracy (°)	Variability (°)	PCI (°)	Number of Strides (n)	Number of Steps (n)	Step Length (m)	Step Frequency (Hz)
Fel	1	1	46.03	-5.39	3.73	0.59	0.38	0.15	0.54	0.28	0.151	0.095	0.095	177.38	1.46	5.82	7.28	10	21	0.22	1.28
Fer	1	1	39.10	33.71	33.41	0.56	0.33	0.10	0.40	0.25	0.152	0.071	0.071	183.10	1.72	3.96	5.68	10	21	0.22	1.27
Gio	1	1	64.67	-0.14	38.77	0.44	0.24	0.21	0.37	0.55	0.077	0.037	0.030	189.89	5.49	13.28	18.77	4	9	0.24	1.17
Gus	1	1	37.63	16.54	33.93	0.48	0.25	0.10	0.30	0.32	0.182	0.062	0.053	187.12	3.96	12.21	16.17	9	21	0.21	1.37
Liv	1	1	51.64	-16.35	-7.40	0.47	0.24	0.13	0.35	0.36	0.118	0.043	0.043	183.00	1.67	5.02	6.69	9	19	0.20	1.41
Lui	1	1	44.52	24.12	-14.38	0.52	0.32	0.13	0.41	0.31	0.155	0.069	0.069	182.83	1.57	5.82	7.39	9	19	0.36	0.78
Ped	1	1	38.75	-2.77	81.30	0.74	0.41	0.13	0.52	0.25	0.192	0.096	0.096	176.68	1.85	7.38	9.23	4	9	0.20	1.39
Fel	1	2	59.48	3.35	21.04	0.65	0.33	0.22	0.56	0.39	0.195	0.044	0.044	175.49	2.50	3.96	6.46	4	19	0.34	1.62
Fer	1	2	47.39	40.93	60.09	0.66	0.27	0.14	0.35	0.41	0.144	0.020	0.020	188.92	4.96	2.24	7.20	9	21	0.31	1.80
Gio	1	2	58.50	1.23	38.31	0.62	0.26	0.22	0.35	0.62	0.118	0.033	0.032	181.15	0.64	9.15	9.79	6	13	0.33	1.69
Gus	1	2	44.20	17.04	23.78	0.33	0.14	0.10	0.16	0.63	0.084	0.033	0.032	186.27	3.49	13.15	16.64	7	15	0.41	1.40
Liv	1	2	55.13	-13.24	-4.97	0.71	0.30	0.18	0.49	0.36	0.170	0.020	0.020	186.22	3.46	2.87	6.33	6	13	0.29	1.91
Lui	1	2	61.37	17.44	12.06	0.59	0.21	0.20	0.37	0.55	0.142	0.035	0.035	183.03	1.69	1.82	3.50	5	11	0.40	1.41
Man	1	2	52.24	13.09	45.56	0.70	0.31	0.20	0.45	0.45	0.154	0.098	0.098	178.02	1.10	8.15	9.25	4	9	0.32	1.76
Ped	1	2	46.06	14.48	34.60	0.83	0.38	0.15	0.50	0.30	0.172	0.061	0.061	181.69	0.94	5.73	6.67	8	19	0.30	1.84
Fel	1	3	63.12	16.81	11.64	0.83	0.33	0.26	0.64	0.41	0.174	0.037	0.037	178.85	0.64	2.73	3.37	9	19	0.44	1.89
Fer	1	3	66.94	33.99	33.10	0.79	0.23	0.24	0.42	0.58	0.160	0.029	0.029	179.80	0.11	1.51	1.62	9	21	0.42	2.00
Gio	1	3	72.54	3.13	-9.46	0.62	0.15	0.22	0.36	0.59	0.063	0.018	0.018	185.60	3.11	0.07	3.18	2	5	0.43	1.97
Gus	1	3	61.62	-21.63	-9.66	0.85	0.33	0.23	0.57	0.41	0.153	0.061	0.061	180.09	0.05	2.76	2.81	5	11	0.41	2.03
Liv	1	3	72.91	2.19	-6.47	0.72	0.19	0.23	0.44	0.53	0.121	0.023	0.023	181.65	0.92	1.20	2.11	6	13	0.41	2.02
Lui	1	3	69.32	29.18	55.65	0.60	0.17	0.20	0.33	0.62	0.099	0.034	0.034	182.95	1.64	4.45	6.09	8	17	0.46	1.81
Man	1	3	72.95	1.85	-10.48	0.75	0.18	0.24	0.42	0.56	0.086	0.037	0.037	182.24	1.25	4.91	6.16	7	15	0.46	1.82
Fel	1	4	69.48	32.43	23.33	0.81	0.21	0.23	0.45	0.50	0.113	0.013	0.013	179.66	0.19	1.62	1.81	9	19	0.53	2.11
Fer	1	4	69.54	8.83	31.31	0.94	0.24	0.25	0.51	0.48	0.166	0.017	0.017	182.18	1.21	1.65	2.86	9	19	0.48	2.33
Gio	1	4	63.73	-31.02	-20.57	0.99	0.36	0.36	0.62	0.58	0.151	0.016	0.016	183.66	2.03	2.83	4.86	6	13	0.49	2.28
Lui	1	4	74.96	-13.27	-12.96	0.87	0.23	0.34	0.58	0.59	0.112	0.022	0.022	178.28	0.96	1.47	2.43	8	17	0.51	2.17
Man	1	4	72.85	-19.53	1.79	0.98	0.21	0.31	0.44	0.71	0.097	0.019	0.019	177.12	1.60	0.96	2.56	6	13	0.52	2.15
Ped	1	4	69.29	22.82	27.10	0.96	0.22	0.24	0.49	0.48	0.132	0.037	0.037	176.15	2.14	2.06	4.20	9	19	0.51	2.17
Fel	1	5	76.09	-30.76	-9.65	1.08	0.25	0.39	0.65	0.60	0.115	0.012	0.012	181.77	0.98	1.83	2.81	9	19	0.59	2.37
Fer	1	5	78.34	-4.31	14.44	1.15	0.21	0.38	0.55	0.70	0.126	0.023	0.023	179.62	0.21	2.06	2.27	9	19	0.56	2.50
Gio	1	5	66.42	-31.12	-20.86	0.92	0.29	0.35	0.49	0.71	0.116	0.021	0.021	182.74	1.52	2.73	4.26	10	21	0.62	2.26
Gus	1	5	64.39	-30.19	24.48	1.30	0.37	0.36	0.68	0.53	0.186	0.024	0.024	177.78	1.23	2.92	4.15	9	19	0.58	2.39
Liv	1	5	73.38	-25.79	-5.98	1.16	0.24	0.42	0.48	0.87	0.155	0.015	0.015	178.05	1.08	0.86	1.94	9	19	0.57	2.45
Lui	1	5	83.06	-4.81	-12.73	0.97	0.17	0.43	0.60	0.71	0.087	0.015	0.015	177.52	1.38	1.87	3.25	6	13	0.59	2.35
Man	1	5	62.22	-16.84	2.16	1.35	0.44	0.40	0.75	0.54	0.221	0.049	0.049	180.99	0.55	0.77	1.32	7	15	0.63	2.19
Ped	1	5	69.79	1.14	12.92	1.20	0.21	0.28	0.43	0.66	0.115	0.020	0.020	179.77	0.13	1.63	1.76	9	19	0.57	2.42
Ane	2	1	38.00	62.31	49.05	0.47	0.31	0.12	0.37	0.33	0.098	0.167	0.098	186.667	3.704	0.000	3.704	1	4	0.34	0.81
Cam	2	1	31.30	5.88	-0.08	0.57	0.30	0.09	0.33	0.29	0.098	0.111	0.081	175.629	2.428	7.588	10.017	8	17	0.24	1.18
Car	2	1	42.70	8.22	-22.37	0.75	0.36	0.19	0.40	0.47	0.164	0.066	0.060	183.505	1.947	6.139	8.086	8	19	0.25	1.13
Gab	2	1	37.62	28.57	47.03	0.40	0.23	0.11	0.27	0.39	0.063	0.106	0.060	182.998	1.665	1.300	2.965	6	13	0.31	0.89
Joa	2	1	28.65	67.40	84.93	0.52	0.32	0.12	0.33	0.35	0.149	0.111	0.104	182.2	1.2	10.3	11.6	8	17	0.33	0.87
Luc	2	1	41.13	-11.18	-10.89	0.62	0.34	0.13	0.42	0.32	0.106	0.123	0.094	190.1	5.6	3.4	9.1	5	11	0.26	1.07
Lui	2	1	35.27	1.56	45.83	0.72	0.43	0.12	0.52	0.24	0.149	0.084	0.072	189.6	5.3	9.0	14.3	9	21	0.22	1.30
Mar	2	1	54.50	33.02	2.76	0.41	0.22	0.13	0.29	0.44	0.055	0.091	0.054	189.9	5.5	7.9	13.4	4	13	0.28	1.01
Ped	2	1	40.56	-8.69	13.66	0.79	0.43	0.14	0.57	0.24	0.197	0.119	0.114	174.1	3.3	4.1	7.4	8	19	0.22	1.27
Ane	2	2	44.46	26.86	23.13	0.65	0.31	0.13	0.43	0.30	0.134	0.077	0.077	176.2	2.1	1.8	3.9	5	11	0.39	1.43
Cam	2	2	49.90	16.42	9.36	0.73	0.29	0.15	0.43	0.34	0.095	0.085	0.074	175.4	2.6	2.1	4.7	7	17	0.37	1.52
Gab	2	2	51.87	25.15	31.57	0.57	0.24	0.18	0.31	0.59	0.095	0.085	0.078	187.6	4.2	4.0	8.2	8	19	0.42	1.32
Joa	2	2	46.33	40.60	81.43	0.67	0.30	0.20	0.36	0.54	0.160	0.092	0.092	190.3	5.7	3.5	9.2	9	21	0.38	1.46
Luc	2	2	38.49	19.08	41.00	0.71	0.33	0.13	0.41	0.31	0.154	0.071	0.071	184.1	2.3	2.9	5.2	5	11	0.38	1.48
Lui	2	2	45.50	15.04	22.52	0.78	0.33	0.14	0.45	0.32	0.158	0.062	0.062	181.0	0.6	4.6	5.1	9	21	0.32	1.77
Car	2	3	68.62	-5.42	-5.30	0.81	0.21	0.24	0.44	0.56	0.094	0.024	0.024	179.5	0.3	2.6	2.9	9	19	0.43	1.92
Gab	2	3	65.01	21.00	28.29	0.71	0.21	0.19	0.40	0.48	0.122	0.052	0.052	180.5	0.3	2.6	2.9	9	21	0.48	1.72
Luc	2	3	58.62	30.89	9.90	0.83	0.29	0.23	0.46	0.50	0.118	0.056	0.056	184.5	2.5	2.6	5.1	6	13	0.47	1.79
Lui	2	3	58.19	25.62	21.75	0.97	0.31	0.25	0.48	0.53	0.150	0.052	0.052	182.0	1.1	2.6	3.7	9	19	0.42	1.97
Mar	2	3	64.19	28.33	25.80	0.76	0.28	0.26	0.50	0.52	0.133	0.088	0.088	180.7	0.4	3.2	3.5	9	19	0.54	1.55
Ped	2	3	55.22	-16.16	-14.55	1.01	0.37	0.21	0.60	0.34	0.172	0.032	0.032	181.4	0.8	2.7	3.4	9	19	0.40	2.07
Car	2	4	74.27	-1.77	18.57	1.02	0.21	0.33	0.49	0.68	0.107	0.033	0.033	176.6	1.9	4.2	6.1	9	19	0.52	2.16
Gab	2	4	56.10	26.76	8.42	1.12	0.34	0.29	0.49	0.60	0.152	0.076	0.076	180.9	0.5	2.0	2.5	9	19	0.55	2.02
Luc	2	4	59.51	22.12	42.92	1.04	0.31	0.30	0.45	0.68	0.105	0.061	0.061	181.2	0.7	1.4	2.0	6	13	0.56	1.98
Lui	2	4	67.13	22.73	13.59	1.17	0.27	0.30	0.51	0.59	0.137	0.056	0.056	179.7	0.2	2.8	2.9	9	19	0.52	2.14
Mar	2	4	76.07	27.87	8.47	0.84	0.18	0.27	0.46	0.58	0.108	0.050	0.050	178.3	1.0	1.8	2.8	9	19	0.60	1.84
Ped	2	4	61.84	3.52	8.82	1.06	0.32	0.25	0.59	0.42	0.168	0.041	0.041	183.9	2.2	2.6	4.8	9	19	0.53	2.09
Joa	2	5	79.01	19.71	-3.06	1.14	0.22	0.41	0.60	0.68	0.085	0.025	0.025	180.1	0.1	1.1	1.2	9	19	0.67	2.07
Luc	2	5	65.82	-5.92	19.39	1.27	0.32	0.38	0.55	0.69	0.134	0.027	0.027	181.6	0.9	1.5	2.4	8	17	0.64	2.17
Lui	2	5	61.58	-1.78	4.12	1.54	0.37	0.34	0.62	0.54	0.169	0.048	0.048	179.9	0.1	1.4	1.5	9	19	0.60	2.32
Mar	2	5	79.25	26.31	7.99	1.02	0.18	0.34	0.51	0.67	0.088	0.046	0.046	179.1	0.5	1.2	1.7	9	19	0.70	1.97
Ped	2	5	77.64	1.66	1.22	1.17	0.18	0.32	0.50	0.63	0.098	0.016	0.016	182.2	1.2	1.6	2.8	5	11	0.61	2.27
